# Supplementary material for: Everybody Copes: An Interprofessional Workshop on Stress, Coping, and Helping Primary Care Patients Manage Medical Stressors
Source: MedEdPORTAL. 2023 Feb 14;19:11300. doi: 10.15766/mep_2374-8265.11300 (PMC9925639; doi:10.15766/mep_2374-8265.11300)
Supplement: Supplementary file 1 — Prework.docxSlide Presentation.pptxMindfulness Script.docxEvaluation.docx [file mep_2374-8265.11300-s001.zip]

Archive with 5 entries (5 files):
- B. Slide Presentation.pptx
- C. Mindfulness Script.docx
- D. Evaluation.docx
- A. Prework.docx
- Educational Summary Report_11300.pdf
